# Supplementary material for: Potential Resistance to Oxaliplatin-Based Regimens in Gastric Cancer Patients with ERBB2 R678Q Mutation: Evidence from a National Genomic Database
Source: Curr Issues Mol Biol. 2025 Jun 6;47(6):430. doi: 10.3390/cimb47060430 (PMC12192524; doi:10.3390/cimb47060430)
Supplement: Supplementary file 1 [file cimb-47-00430-s001.zip]

Archive with 1 entries (1 files):
- cimb-3652778-supplementary.pdf
